# Supplementary material for: Subjective satiety and other experiences of a Paleolithic diet compared to a diabetes diet in patients with type 2 diabetes
Source: Nutr J. 2013 Jul 29;12:105. doi: 10.1186/1475-2891-12-105 (PMC3727993; doi:10.1186/1475-2891-12-105)
Supplement: Additional file 1 — Supporting data set. Data set supporting our results on satiety and post hoc analysis (worksheet ‘Data set’) plus survey answers in both original Swedish form (worksheet ‘Survey in Swedish’) and translated into English (worksheet ‘Survey in English’). Each row numbered 1–13 in first column ‘Person-ID’ corresponds to data and survey answers from one participant. Each column heading contains a variable name stating what individual mean has been measured, in what unit and whether on the Paleolithic diet, diabetes diet or if it is the difference between the two diets (DeltaPd, value during Paleolithic diet minus value during diabetes diet). The variable names and their description are listed below. [file 1475-2891-12-105-S1.xls]

## Sheet: Read Me
Additional file
prepared 2013-03-12 by Tommy Jönsson
Title of data
Supporting data set
Description of data
Data set supporting our results on satiety and post hoc analysis (worksheet 'Data set') plus survey answers in both original Swedish form (worksheet 'Survey in Swedish') and translated into English (worksheet 'Survey in English').
Each row numbered 1-13 in first column 'Person-ID' corresponds to data and survey answers from one participant.
Each column heading contains a variable name stating what individual mean has been measured, in what unit and whether on the Paleolithic diet, diabetes diet or if it is the difference between the two diets (DeltaPd, value during Paleolithic diet minus value during diabetes diet).
The variable names and their description are listed below.
Variable name								Variable description
	Satiety variables
Time_between_meal_measurements_hours_Paleolithic_diet								Time between meals calculated from start of one meal to start of subseqent meal the same day (hours:minutes)
Time_between_meal_measurements_hours_diabetes_diet								Time between meals calculated from start of one meal to start of subseqent meal the same day (hours:minutes)
Mean_meals_per_day_Paleolithic_diet								Average number of meals per day (n)
Mean_meals_per_day_diabetes_diet								Average number of meals per day (n)
Satiation_0min_RS_Paleolithic_diet								Subjective rating of satiation at meal initiation (RS)
Satiation_0min_RS_diabetes_diet								Subjective rating of satiation at meal initiation (RS)
Satiation_30min_RS_Paleolithic_diet								Subjective rating of satiation 30 minutes after meal initiation (RS)
Satiation_30min_RS_diabetes_diet								Subjective rating of satiation 30 minutes after meal initiation (RS)
Delta_Satiation_30min_minus_0min_RS_Paleolithic_diet								Subjective rating of satiation 30 minutes after meal initiation minus subjective rating of satiation at meal initiation (RS)
Delta_Satiation_30min_minus_0min_RS_diabetes_diet								Subjective rating of satiation 30 minutes after meal initiation minus subjective rating of satiation at meal initiation (RS)
Satiety_quotient_for_weight_RS_kg-1_Paleolithic_diet								Satiety quotient for weight per meal (RS*kg-1)
Satiety_quotient_for_weight_RS_kg-1_diabetes_diet								Satiety quotient for weight per meal (RS*kg-1)
Satiety_quotient_for_energy_RS_MJ-1_Paleolithic_diet								Satiety quotient for energy per meal (RS*MJ-1)
Satiety_quotient_for_energy_RS_MJ-1_diabetes_diet								Satiety quotient for energy per meal (RS*MJ-1)
Satiety_quotient_for_GI_RS_Paleolithic_diet								Satiety quotient for glycemic index per meal (RS)
Satiety_quotient_for_GI_RS_diabetes_diet								Satiety quotient for glycemic index per meal (RS)
Satiety_quotient_for_GL_RS_kg-1_Paleolithic_diet								Satiety quotient for glycemic load per meal (RS*kg-1)
Satiety_quotient_for_GL_RS_kg-1_diabetes_diet								Satiety quotient for glycemic load per meal (RS*kg-1)
Satiety_quotient_for_energy_density_RS_g_kJ-1_Paleolithic_diet								Satiety quotient for energy density per meal (RS*g*kJ-1)
Satiety_quotient_for_energy_density_RS_g_kJ-1_diabetes_diet								Satiety quotient for energy density per meal (RS*g*kJ-1)
	Satiety variables, difference between the two diets
Satiety_quotient_for_energy_RS_MJ-1_DeltaPd								Mean value during Paleolithic diet minus mean value during diabetes diet for satiety quotient for energy per meal (RS*MJ-1)
Satiety_quotient_for_GL_RS_kg-1_DeltaPd								Mean value during Paleolithic diet minus mean value during diabetes diet for satiety quotient for glycemic load per meal (RS*kg-1)
Satiety_quotient_for_energy_density_RS_g_kJ-1_DeltaPd								Mean value during Paleolithic diet minus mean value during diabetes diet for satiety quotient for energy density per meal (RS*g*kJ-1)
	Outcome variables, difference between the two diets
HbA1C_%_Mono-S_DeltaPd								Mean value during Paleolithic diet minus mean value during diabetes diet for HbA1C (%, Mono-S)
LDL_mmol_l-1_DeltaPd								Mean value during Paleolithic diet minus mean value during diabetes diet for LDL (mmol/l)
TG_mmol_l-1_DeltaPd								Mean value during Paleolithic diet minus mean value during diabetes diet for triglycerides TG (mmol/l)
DBP_mmHg_DeltaPd								Mean value during Paleolithic diet minus mean value during diabetes diet for diastolic blood pressure DBP (mmHg)
Weight_kg_DeltaPd								Mean value during Paleolithic diet minus mean value during diabetes diet for weight (kg)
BMI_kg_m-2_DeltaPd								Mean value during Paleolithic diet minus mean value during diabetes diet for BMI (kg/m2)
Waist_cm_DeltaPd								Mean value during Paleolithic diet minus mean value during diabetes diet for waist (cm)
	Dietary variables, difference between the two diets
Daily_Total_energy_kJ_DeltaPd								Mean value during Paleolithic diet minus mean value during diabetes diet for total energy per day (kJ)
Daily_Total_energy_kcal_DeltaPd								Mean value during Paleolithic diet minus mean value during diabetes diet for total energy per day (kcal)
Daily_Energy_density_kJ_g-1_DeltaPd								Mean value during Paleolithic diet minus mean value during diabetes diet for energy density per day (kJ/g)
Daily_Protein_energy_procent_DeltaPd								Mean value during Paleolithic diet minus mean value during diabetes diet for protein per day (E%)
Daily_Carbohydrate_g_DeltaPd								Mean value during Paleolithic diet minus mean value during diabetes diet for carbohydrate per day (g)
Daily_Carbohydrate_energy_procent_DeltaPd								Mean value during Paleolithic diet minus mean value during diabetes diet for carbohydrate per day (E%)
Daily_Fat_energy_procent_DeltaPd								Mean value during Paleolithic diet minus mean value during diabetes diet for fat per day (E%)
Daily_Fiber_g_DeltaPd								Mean value during Paleolithic diet minus mean value during diabetes diet for fiber per day (g)
Daily_GL_g_DeltaPd								Mean value during Paleolithic diet minus mean value during diabetes diet for glycemic load per day (g)
Daily_GI_DeltaPd								Mean value during Paleolithic diet minus mean value during diabetes diet for glycemic index per day
Daily_Monosaccharides_g_DeltaPd								Mean value during Paleolithic diet minus mean value during diabetes diet for monosaccharides per day (g)
Daily_Saturated_fatty_acid_g_DeltaPd								Mean value during Paleolithic diet minus mean value during diabetes diet for saturated fatty acid per day (g)
Daily_Fatty_acid_C4:0_C10:0_g_DeltaPd								Mean value during Paleolithic diet minus mean value during diabetes diet for fatty acid C4:0-C10:0 per day (g)
Daily_Fatty_acid_C12:0_g_DeltaPd								Mean value during Paleolithic diet minus mean value during diabetes diet for fatty acid C12:0 per day (g)
Daily_Fatty_acid_C14:0_g_DeltaPd								Mean value during Paleolithic diet minus mean value during diabetes diet for fatty acid C14:0 per day (g)
Daily_Fatty_acid_C16:0_g_DeltaPd								Mean value during Paleolithic diet minus mean value during diabetes diet for fatty acid C16:0 per day (g)
Daily_Fatty_acid_C16:1_g_DeltaPd								Mean value during Paleolithic diet minus mean value during diabetes diet for fatty acid C16:1 per day (g)
Daily_Fatty_acid_C20:4_g_DeltaPd								Mean value during Paleolithic diet minus mean value during diabetes diet for fatty acid C20:4 per day (g)
Daily_Cholesterol_mg_DeltaPd								Mean value during Paleolithic diet minus mean value during diabetes diet for cholesterol per day (mg)
Daily_Vitamin_B6_mg_DeltaPd								Mean value during Paleolithic diet minus mean value during diabetes diet for vitamin B-6 per day (mg)
Daily_Vitamin_C_mg_DeltaPd								Mean value during Paleolithic diet minus mean value during diabetes diet for vitamin C, ascorbic acid, per day (mg)
Daily_Niacin_mg_DeltaPd								Mean value during Paleolithic diet minus mean value during diabetes diet for niacin per day (mg)
Daily_Phosphorus_mg_DeltaPd								Mean value during Paleolithic diet minus mean value during diabetes diet for phosphorus per day (mg)
Daily_Potassium_mg_DeltaPd								Mean value during Paleolithic diet minus mean value during diabetes diet for potassium per day (mg)
Daily_Calcium_mg_DeltaPd								Mean value during Paleolithic diet minus mean value during diabetes diet for calcium per day (mg)
Daily_Selenium_µg_DeltaPd								Mean value during Paleolithic diet minus mean value during diabetes diet for selenium per day (µg)
Daily_Fruits_g_DeltaPd								Mean value during Paleolithic diet minus mean value during diabetes diet for fruits per day (g)
Daily_Vegetables_g_DeltaPd								Mean value during Paleolithic diet minus mean value during diabetes diet for vegetables per day (g)
Daily_Potatoes_g_DeltaPd								Mean value during Paleolithic diet minus mean value during diabetes diet for potatoes per day (g)
Daily_Meat_g_DeltaPd								Mean value during Paleolithic diet minus mean value during diabetes diet for meat per day (g)
Daily_Egg_g_DeltaPd								Mean value during Paleolithic diet minus mean value during diabetes diet for egg per day (g)
Daily_Beans_g_DeltaPd								Mean value during Paleolithic diet minus mean value during diabetes diet for beans per day (g)
Daily_Cereals_without_rice_g_DeltaPd								Mean value during Paleolithic diet minus mean value during diabetes diet for cereals without rice per day (g)
Daily_Milk_milk_products_g_DeltaPd								Mean value during Paleolithic diet minus mean value during diabetes diet for milk and milk products per day (g)
Daily_Bakery_g_DeltaPd								Mean value during Paleolithic diet minus mean value during diabetes diet for bakery per day (g)
Daily_Water_(g)_DeltaPd								Mean value during Paleolithic diet minus mean value during diabetes diet for water from food per day (g)
Daily_Spirits_g_DeltaPd								Mean value during Paleolithic diet minus mean value during diabetes diet for spirits per day (g)
Daily_Wine_g_DeltaPd								Mean value during Paleolithic diet minus mean value during diabetes diet for wine per day (g)
Daily_Beer_g_DeltaPd								Mean value during Paleolithic diet minus mean value during diabetes diet for beer per day (g)
Daily_Sweet beverages_g_DeltaPd								Mean value during Paleolithic diet minus mean value during diabetes diet for sweet beverages per day (g)
Daily_Juice_g_DeltaPd								Mean value during Paleolithic diet minus mean value during diabetes diet for juice per day (g)

## Sheet: Data set
Person-ID	Time_between_meal_measurements_hours_Paleolithic_diet	Time_between_meal_measurements_hours_diabetes_diet	Mean_meals_per_day_Paleolithic_diet	Mean_meals_per_day_diabetes_diet	Satiation_0min_RS_Paleolithic_diet	Satiation_0min_RS_diabetes_diet	Satiation_30min_RS_Paleolithic_diet	Satiation_30min_RS_diabetes_diet	Delta_Satiation_30min_minus_0min_RS_Paleolithic_diet	Delta_Satiation_30min_minus_0min_RS_diabetes_diet	Satiety_quotient_for_weight_RS_kg-1_Paleolithic_diet	Satiety_quotient_for_weight_RS_kg-1_diabetes_diet	Satiety_quotient_for_energy_RS_MJ-1_Paleolithic_diet	Satiety_quotient_for_energy_RS_MJ-1_diabetes_diet	Satiety_quotient_for_GI_RS_Paleolithic_diet	Satiety_quotient_for_GI_RS_diabetes_diet	Satiety_quotient_for_GL_RS_kg-1_Paleolithic_diet	Satiety_quotient_for_GL_RS_kg-1_diabetes_diet	Satiety_quotient_for_energy_density_RS_g_kJ-1_Paleolithic_diet	Satiety_quotient_for_energy_density_RS_g_kJ-1_diabetes_diet	Satiety_quotient_for_energy_RS_MJ-1_DeltaPd	Satiety_quotient_for_GL_RS_kg-1_DeltaPd	Satiety_quotient_for_energy_density_RS_g_kJ-1_DeltaPd	HbA1C_%_Mono-S_DeltaPd	LDL_mmol_l-1_DeltaPd	TG_mmol_l-1_DeltaPd	DBP_mmHg_DeltaPd	Weight_kg_DeltaPd	BMI_kg_m-2_DeltaPd	Waist_cm_DeltaPd	Daily_Total_energy_kJ_DeltaPd	Daily_Total_energy_kcal_DeltaPd	Daily_Energy_density_kJ_g-1_DeltaPd	Daily_Protein_energy_procent_DeltaPd	Daily_Carbohydrate_g_DeltaPd	Daily_Carbohydrate_energy_procent_DeltaPd	Daily_Fat_energy_procent_DeltaPd	Daily_Fiber_g_DeltaPd	Daily_GL_g_DeltaPd	Daily_GI_DeltaPd	Daily_Monosaccharides_g_DeltaPd	Daily_Saturated_fatty_acid_g_DeltaPd	Daily_Fatty_acid_C4:0_C10:0_g_DeltaPd	Daily_Fatty_acid_C12:0_g_DeltaPd	Daily_Fatty_acid_C14:0_g_DeltaPd	Daily_Fatty_acid_C16:0_g_DeltaPd	Daily_Fatty_acid_C16:1_g_DeltaPd	Daily_Fatty_acid_C20:4_g_DeltaPd	Daily_Cholesterol_mg_DeltaPd
1	1899-12-31 02:35:52	1899-12-31 02:25:00	6.75	7	-1.15	-0.775	0.2	1.575	1.35	2.35	8.85973	9.52214	1.42287	1.44496	0.0214928	0.0432021	374.559	123.83	0.27881	0.436636	-0.0220902	250.728	-0.157826	-0.5	0.2	-1.2	2	-4.9	-1.6955	-4	-2441.25	-582.75	-0.63497	1.35423	-82.8	-8.32923	8.69273	-10.925	-44.8775	-2.59889	2.475	-10.175	-1.75	-1.925	-1.275	-2.35	1.275	0.225	170.325
2	1899-12-31 02:42:00	1899-12-31 02:36:00	6	6	-0.541667	-0.604167	1.41667	1.0125	1.95833	1.61667	8.00351	6.27229	2.26312	1.54309	0.0349291	0.0281684	583.319	101.133	0.526796	0.401892	0.720031	482.186	0.124904	-1.1	0.18	-0.3	-2	-15.2	-5.75621	-19	675	159.75	1.73044	5.7824	-71.825	-27.263	23.1082	-8.275	-46.1998	-8.84454	-4.75	1.975	-0.95	-0.225	-0.675	2.6	0.525	0.05	370.25
3	1899-12-31 02:51:33	1899-12-31 03:17:08	5	4.5	-1.35	-1.33333	1.4	1.61111	2.75	2.94444	16.6613	20.9538	3.13955	2.06426	0.0620636	0.0511952	316.128	145.048	0.630234	0.381187	1.07529	171.079	0.249047	-0.4	-1.21	-0.2	-5	-3.2	-1.19706	-2.5	-694.25	-164.75	-2.32089	-0.609006	-42.075	-7.19598	4.55475	-4.225	-40.6338	-13.5018	29.125	-8	-1.25	-0.75	-0.675	-3.375	0.725	0	114.075
4	1899-12-31 03:07:55	1899-12-31 02:46:52	4	5	-1.39286	-1.44211	2.06667	1.54375	3.64167	3.0375	10.2614	10.9117	2.10782	2.20831	0.0664115	0.0540375	365.626	165.513	0.75897	0.724089	-0.100493	200.113	0.0348809	-1	-0.02	-0.3	-9	-1.6	-0.516529	-5	-2018.25	-482.5	-0.399773	5.96347	-88.225	-10.8921	6.4022	-13.075	-53.9445	-1.42886	-15.975	-10.8	-2.525	-1.4	-3.125	-3.225	-0.25	-0.05	106.575
5	1899-12-31 02:54:00	1899-12-31 03:28:34	6	4.5	-0.5	-0.291304	0.5	0.509091	1	0.754545	2.17054	3.12474	0.584765	0.654894	0.0209559	0.0131307	160.417	35.1361	0.272844	0.141408	-0.0701289	125.28	0.131436	-1.2	-0.36	-1.41	0	-4.3	-1.42027	-6	-958.034	-217.928	-1.60061	6.51108	-98.9624	-14.3151	0.43445	-1.03975	-90.2016	-16.8193	46.2002	-8.17758	-0.701833	-0.12175	-0.378667	-3.04258	1.49225	0.411583	425.26
6	1899-12-31 04:00:00	1899-12-31 02:46:21	4	6.5	-1.04667	-1.252	1.17333	0.752	2.22	2.004	9.88515	13.2321	1.86853	1.48655	0.0391356	0.0335607	158.707	99.1197	0.377733	0.293153	0.381983	59.5878	0.0845801	-0.6	-0.22	-0.2	0	-0.7	-0.228571	1	-3362.75	-804	-0.350816	8.70434	-128.675	-12.1346	3.59526	-9	-81.7985	-2.95905	-4.125	-22.425	-5	-2.575	-3.775	-7.55	0.525	0.125	270.95
7	1899-12-31 04:21:49	1899-12-31 03:42:10	3.75	3.75	-0.4	-0.642857	1.78571	1.92857	2.21429	2.57143	7.99797	13.1744	2.3759	2.47606	0.0425943	0.0534076	458.778	697.887	0.635631	0.575694	-0.100162	-239.108	0.0599373	-1	-0.9	-0.6	-10	-3.5	1.14286	-3	-2572.25	-615	-0.718815	3.17346	-68.75	-9.4598	-0.846023	0	-23.587	7.49063	3.65	-12.55	-1.525	-0.55	-2.1	-5.8	-0.8	-0.1	-2.725
8	1899-12-31 03:12:05	1899-12-31 03:43:38	4	4	-0.714286	-0.88125	1.7	1.04667	2.46923	1.92	7.13527	5.82065	1.41237	1.02766	0.052305	0.037653	224.601	118.418	0.542995	0.435136	0.384708	106.183	0.10786	0.2	-0.04	-0.1	-12	0.1	0.0339994	2	-473.25	-112.25	0.0227019	6.92105	-38.175	-7.20553	0.415315	-3.125	-21.364	-2.17163	0.3	-5.3	-0.375	-0.175	-0.6	-2.175	0.05	0.05	-36.05
9	1899-12-31 03:03:20	1899-12-31 02:42:40	4.5	4.75	-1.15333	-1.66	1.52	1.67	2.67333	3.33	9.22218	15.0595	2.43711	1.61368	0.0508817	0.0592405	429.609	205.322	0.850212	0.515929	0.823431	224.288	0.334283	0.1	0.1	-0.1	-12	-2.8	-0.95756	-4	-543.5	-129.25	-2.85242	2.75804	1.8	2.88943	-7.38102	1.2	-6.17925	-5.07805	35.15	-17.625	-2.6	-0.75	-2.625	-7.8	-0.05	-0.025	97.55
10	1899-12-31 03:07:30	1899-12-31 04:20:00	5	4	-1.695	-1.18333	0.685	0.983333	2.38	2.16667	6.30336	5.61821	1.77785	1.17547	0.0461942	0.0350792	190.335	69.1861	0.651165	0.46106	0.602372	121.149	0.190106	-0.3	-0.14	-0.3	5	-1.7	-0.548812	-6	442.333	105.417	-0.628733	1.54788	-60.9917	-16.1244	14.3739	3.98333	-54.9941	-11.1357	15.8417	4.01667	-1.75833	-0.333333	-0.858333	4.70833	2.125	0.258333	300.6
11	1899-12-31 03:00:00	1899-12-31 03:26:00	5.25	4.75	-0.747059	-0.54	0.917647	0.8	1.66471	1.34	3.8222	4.09323	1.0441	0.683251	0.0310671	0.0261257	215.504	50.2051	0.470788	0.268891	0.360845	165.299	0.201896	0.1	-0.26	-0.2	0	-0.8	-0.267299	1	-257.5	-61.25	-1.67198	6.92942	-71.35	-14.2041	3.56588	-8.4	-34.117	0.209292	7.775	-0.35	-1.175	-0.35	-1.625	0.8	0.35	0.175	316.525
12	1899-12-31 02:18:45	1899-12-31 02:37:30	6	5.75	-1.55	-1.35	1.05	1.6	2.6	2.95	9.26409	10.4923	1.83416	1.55707	0.0509447	0.0506698	267.352	93.5669	0.536639	0.57589	0.27709	173.785	-0.0392505	-0.4	1.15	-0.2	-5	-2.5	-0.885771	-8	-3011.25	-720.5	-0.645442	4.89386	-120.1	-5.96904	1.90306	-18.175	-80.158	-5.82455	18.4	-18.525	-2.275	-1.225	-1.5	-7.95	0.15	0.225	217.05
13	1899-12-31 04:24:22	1899-12-31 03:08:12	3.5	4.5	-1.39167	-0.994118	0.9	1.18824	2.29167	2.18235	13.7349	9.46746	1.71063	1.25228	0.0416078	0.0357076	120.625	87.7009	0.488619	0.405844	0.458357	32.9245	0.0827751	0.6	0.04	-0.5	0	-2.4	-0.870954	1.5	-962	-232.75	-1.48638	3.23769	-55.225	-7.90504	4.85799	3.375	-41.158	-5.17729	26.425	-4.825	-1.375	-0.575	-0.825	-1.55	0.875	0.175	405.325
[truncated: 22 more columns]

## Sheet: Survey in English
Person-ID	What thoughts do you have about this diet? (Diabetes Diet)	Positive = 1	Negative = 1	Tasteless	Satiating	Lose body weight	Improved blood sugar	Difficulty adhering to	Describe your positive and negative experiences with this diet: (Diabetes Diet)	Positive = 1	Negative = 1	Tasteless	Satiating	Lose body weight	Improved blood sugar	Difficulty adhering to	How do you think this diet has affected your health? (Diabetes Diet)	Positive = 1	Negative = 1	Tasteless	Satiating	Lose body weight	Improved blood sugar	Difficulty adhering to	What thoughts do you have about this diet? (Paleolithic diet)	Positive = 1	Negative = 1	Tasteless	Satiating	Lose body weight	Improved blood sugar	Difficulty adhering to	Describe your positive and negative experiences with this diet: (Paleolithic diet)	Positive = 1	Negative = 1	Tasteless	Satiating	Lose body weight	Improved blood sugar	Difficulty adhering to	How do you think this diet has affected your health? (Paleolithic diet)	Positive = 1	Negative = 1	Tasteless	Satiating	Lose body weight	Improved blood sugar	Difficulty adhering to
1	The diet is good. Must read the packaging more carefully.	1	0	0	0	0	0	Must read the packaging more carefully.	Mostly a positive experience. Can't think of any particularly negative experience.	1	0	0	0	0	0	0	Hopefully better. Have not noticed much difference. The blood glucose value rose during the period!	0	0	0	0	0	0	0	The diet is edible. Due to inexperience with this diet, it is a little more difficult to put together meals.	0	0	0	0	0	0	Due to inexperience with this diet, it is a little more difficult to put together meals.	Cons: almost always hungry. Pros: weight loss.	0	0	0	0	weight loss	0	0	Hopefully the weight loss will affect my health for the better. I have not exactly noticed any better blood sugar values.	0	0	0	0	Hopefully the weight loss will affect my health for the better.	0	0
2	Good balance of all food.	1	0	0	0	0	0	0	Positive: it was good (have lost weight). Negative: can't do anything spontaneously, must plan	0	0	0	0	it was good (have lost weight)	0	can't do anything spontaneously, must plan	Both yes and no	0	0	0	0	0	0	0	Good.Thought [it] would be harder.	1	0	0	0	0	0	0	Pros: Has produced results. Cons: Tasteless without salt	0	0	Tasteless without salt	0	0	0	0	Do not know, can only improve, I hope	0	0	0	0	0	0	0
3	I believe it is important to try to eat in the right way and the diabetic diet is therefore good.	1	0	0	0	0	0	0	Good, since you can vary things greatly with different dishes. Bad, a little difficult with somewhat precise meal times.	0	0	0	0	0	0	0	I think I feel good after eating a diabetic diet.	1	0	0	0	0	0	0	I strongly believe in it and will certainly use much of it in the future.	1	0	0	0	0	0	0	Just full enough and never felt that I ate too much. Sometimes at lunch I missed a sandwich to go with my coffee.	0	0	0	Just full enough and never felt that I ate too much.	0	0	Sometimes at lunch I missed a sandwich to go with my coffee.	Because I have eaten so much fruit and vegetables and feel so alert, this diet has been positive for me.	1	0	0	0	0	0	0
4	My thoughts are that I feel better and lost weight.	1	0	0	0	My thoughts are that I feel better and lost weight.	0	0	My experience is that I feel much better.	1	0	0	0	0	0	0	Positively.	1	0	0	0	0	0	0	It is good for type 2 diabetes.	1	0	0	0	0	0	0	You lose weight but I miss bread [and] milk.	0	0	0	0	You lose weight	0	I miss bread [and] milk.	For the better. Blood pressure has gone down. Blood sugar has stabilized.	1	0	0	0	0	Blood sugar has stabilized.	0
5	I changed my eating habits 10 years ago.	0	0	0	0	0	0	0	Have not felt any harm during this time, but felt healthy all the time and could always perform all the tasks and sport that I've done my whole life	1	0	0	0	0	0	0	Not at all	0	0	0	0	0	0	0	This diet has tasted good. Have always enjoyed this food.	1	0	0	0	0	0	0	Have no feelings about this. Have not noticed any difference.	0	0	0	0	0	0	0	Nothing. Only noticed weight loss.	0	0	0	0	Only noticed weight loss.	0	0
6	Good diet if you try to follow, for example, the "Plate" model.	1	0	0	0	0	0	0	Similar to my regular diet. Miss some sweeter elements in the diet.	0	1	Miss some sweeter elements of the diet.	0	0	0	0	No direct influence.	0	0	0	0	0	0	0	Difficult to adhere to. Miss milk and cereal products.	0	1	0	0	0	0	Difficult to adhere to. Miss milk and cereal products.	Have got to eat a little differently from usual. More fish and fruit. I have missed cheese sandwiches.	0	0	0	0	0	0	Have got to eat a little differently from usual. More fish and fruit. I have missed cheese sandwiches.	Greater satiety. Don't think I eat as much as before.	0	0	0	Greater satiety. Don't think I eat as much as before.	0	0	0
7	The intake of carbohydrates seems to be high. In some diabetic cookbooks there are, for example, recipies with wheat flour, i.e. basically white bread. Hmm…	0	0	0	0	0	0	0	Cons: worse values. Pros: do not have to think so much about what I eat (after a few years on a diabetic diet it becomes second nature).	0	0	0	0	0	0	0	For the worse in comparison with the hunter-gatherer diet. However, it is of course better than the diet that I ate before the diabetes diagnosis.	1	0	0	0	0	0	0	A little troublesome to adjust to the diet in question. Hard to not season your food with salt. Moreover, it is difficult to completely avoid salt. To do this, you must avoid all food produced by the food industry. No difficulty to eat until one is full.	0	1	0	No difficulty to eat until one is full.	0	0	A little troublesome to adjust to the diet in question. Hard to not season your food with salt. Moreover, it is difficult to completely avoid salt. To do this, you must avoid all food produced by the food industry.	Cons: the salt. High blood sugar values after consumption of fruit salad. Pros: no difficulty becoming full.	0	0	0	no difficulty becoming full.	0	0	0	Have lost weight. But not as much as I hoped. Otherwise, nothing in particular.	1	0	0	0	Have lost weight. But not as much as I hoped.	0	0
8	It has been difficult to fit into my daily life. My circadian rhythm is not related to snacks.	0	1	0	0	0	0	0	I have maintained the weight loss. Tasted nice with bread and butter. Miss oat porridge and cookies. Not easy to be a member of the cooking group, to attend conferences and dinners.	0	0	0	0	0	0	Not easy to be a member of the cooking group, to attend conferences and dinners.	Everything has just been beneficial. Old clothes have seen a renaissance. I'm glad I got to participate and will continue on the chosen path.	1	0	0	0	0	0	0	It has been very good. I will continue in a modified way.	1	0	0	0	0	0	0	Reduced weight and volume. Less hip pain. Easier to walk and move about. Less trouble urinating. Old clothes fit well again. The only con: it takes time to prepare food and to chew it.	1	0	0	0	Reduced weight	0	it takes time to prepare food and to chew it.	I'm more awake, sleep well and have not been overly hungry at any time. The variety has meant that my wallet has taken a hit.	1	0	0	have not been overly hungry at any time	0	0	The variety has meant that my wallet has taken a hit.
9	Should be modified in the direction of the hunter-gatherer diet.	0	1	0	0	0	0	0	Pros: tastes better than the hunter diet and is easier to prepare. Cons: more difficult to maintain weight.	0	0	0	0	0	0	0	In relation to the hunter diet, health is worse.	0	1	0	0	0	0	0	Very skinny but you can live pretty decently on it.	0	0	0	0	0	0	0	Lost unnecessary fat (lost weight). Miss salt.	0	0	Miss salt	0	0	0	0	For the better	1	0	0	0	0	0	0
10	Since I have basically eaten this type of diet before, I don't have any specific thoughts on this diet.	0	0	0	0	0	0	0	What's positive about this diet is that it contains very little sugar and very little fat. You trim the fat off pork etc. The downside may be that you avoid eating marbled meat and pork (gammon, T-bone steak, etc.).	0	0	0	0	0	0	0	The great thing about this diet, in combination with exercise of course, [is that it] makes you feel wholesome and healthy. Get fitter.	1	0	0	0	0	0	0	It's probably important because potatoes, pasta etc. have been replaced by vegetables. But I believe that a combined diet comprising about 70% hunter diet and 30% other diets is easier to manage.	1	0	0	0	0	0	But I believe that a combined diet comprising about 70% hunter diet and 30% other diets is easier to manage.	Since I like to eat a lot of meat and fish, this is a positive thing. The disadvantages are that you may not eat any kind of pasta, rice, potatoes etc. It's very difficult to get food to taste good when you cannot use salt etc.	0	0	It's very difficult to get food to taste good when you cannot use salt etc.	0	0	0	0	There are 2 factors that I experienced very positively: 1 I have lost weight even though one eats more. 2 Because I can check my fasting sugar level, it has gone down. I've felt really good on this diet.	1	0	0	0	I have lost weight even though one eats more	0	0
11	It's the diet I have eaten for a couple of years, but too much	0	0	0	0	0	0	0	Have no positive or negative experiences, the problem is that I eat too much.	0	0	0	0	0	0	0	(Blank)	0	0	0	0	0	0	0	It is difficult to stay on this diet for a longer period of time.	0	1	0	0	0	0	It is difficult to stay on this diet for a longer period of time.	You miss salt. It takes a long time to get full on vegetables.	0	0	You miss salt	0	0	0	It takes a long time to get full on vegetables.	I have lost weight. HbA1c decreased from 6.2 to 5.7	1	0	0	0	I have lost weight	HbA1c decreased from 6.2 to 5.7	0
12	Good general diet for everyone. Similar to my diabetic diet and is easy to vary.	1	0	0	0	0	0	0	Only positive experiences	1	0	0	0	0	0	0	I have regained the kilos I lost during my time on the Stone Age diet. I have not noticed any other health effects.	0	0	0	0	0	0	0	Healthy, low-fat	1	0	0	0	0	0	0	I've eaten much more fruit and fish than usual, and more carrots and vegetables. Negative: I miss bread a lot.	0	0	0	0	0	0	I miss bread a lot.	My weight has gone down from 58 to 54 kg. Am feeling colder. I've had more back pain.	0	0	0	0	My weight has gone down from 58 to 54 kg.	0	0
13	I have eaten this diet before. Therefore, this has not been a problem. Lots of fruit and vegetables, less or as little fat as possible + a little sugar. (Have cheated with some chocolate). Absolutely fine diet for me.	1	0	0	0	0	0	0	Have no negative experiences in general. However, it can be difficult to get invited out when you can't just eat anything.	0	0	0	0	0	0	However, it can be difficult to get invited out when you can't just eat anything.	I feel great. Since it is summer at the time of writing, a combination of diet, light and heat makes your body feel good.	1	0	0	0	0	0	0	Initially, I was very hungry. That later diminished. The diet is a little monotonous, but since it was for a limited time, it was not difficult to adhere to. However, I must admit that I ate a few slices of crispbread now and then. Had to chew on something with my teeth. Also used a little salt in my cooking.	0	0	0	0	0	0	0	The good thing is that I have lost weight + my waist circumferece has decreased. Blood sugar, which I measured at home, lower + more consistent values. The negatives are to be tempted everywhere by not eating bread and cheese, among other things. There is also much to be tempted by out there. Somewhat monotonous diet.	0	0	0	0	The good thing is that I have lost weight + my waist circumferece has decreased.	Blood sugar, which I measured at home, lower + more consistent values.	Somewhat monotonous diet.	I have felt fine the whole time. Haven't had a cold or any other problems related to the diet. We talked about [bad] breath when I was last here. I agree that I haven't felt I've had any [bad breath] during this time (could it be because I haven't eaten any dairy products?).	1	0	0	0	0	0	0

## Sheet: Survey in Swedish
Person-ID	Vilka tankar har du om denna kost? (Diabeteskost)	Positiv = 1	Negativ = 1	Smaklös	Mättande	Minska kroppsvikt	Bättre socker-värden	Krävande att följa	Beskriv Dina positiva och negativa erfarenheter av denna kost: (Diabeteskost)	Positiv = 1	Negativ = 1	Smaklös	Mättande	Minska kroppsvikt	Bättre socker-värden	Krävande att följa	Hur tycker Du att denna kost har påverkat Din hälsa? (Diabeteskost)	Positiv = 1	Negativ = 1	Smaklös	Mättande	Minska kroppsvikt	Bättre socker-värden	Krävande att följa	Vilka tankar har du om denna kost? (Paleolitisk kost)	Positiv = 1	Negativ = 1	Smaklös	Mättande	Minska kroppsvikt	Bättre socker-värden	Krävande att följa	Beskriv Dina positiva och negativa erfarenheter av denna kost: (Paleolitisk kost)	Positiv = 1	Negativ = 1	Smaklös	Mättande	Minska kroppsvikt	Bättre socker-värden	Krävande att följa	Hur tycker Du att denna kost har påverkat Din hälsa? (Paleolitisk kost)	Positiv = 1	Negativ = 1	Smaklös	Mättande	Minska kroppsvikt	Bättre socker-värden	Krävande att följa
1	Kosten är bra. Måste läsa noggrannare på förpackningarna.	1	0					Måste läsa noggrannare på förpackningarna.	Mest positiv erfarenhet. Hittar ingen direkt negativ erfarenhet.	1	0						Förhoppningsvis bättre. Har ej märkt någon större skillnad. Blodsockervärdet har blivit högre under perioden!	0	0						Kosten är ätbar. Genom ovanan vid denna kost blir det lite svårare att komponera måltiderna.	0	0					Genom ovanan vid denna kost blir det lite svårare att komponera måltiderna.	Negativt: nästan alltid hungrig. Positivt: viktminskning.	0	0			viktminskning			Förhoppningsvis påverkar viktminskningen hälsan till det bättre. Jag har inte direkt märkt några bättre värden på sockret i blodet.	0	0			Förhoppningsvis påverkar viktminskningen hälsan till det bättre.
2	Bra balans på all maten.	1	0						Positiva: den var bra (har gåt ner i vikt). Negativa: kan ej göra något spontant, måste planera	0	0			den var bra (har gåt ner i vikt)		kan ej göra något spontant, måste planera	Både ja och nej	0	0						Bra. Trodde skulle vara jobbigare.	1	0						Positivt: Har gett resultat. Negativt: Smaklös utan salt	0	0	Smaklös utan salt					Vet ej, kan bli bara bättre, hoppas jag	0	0
3	Jag tror att det är viktigt att man försöker äta på rätt sätt och då är ju diabeteskost bra.	1	0						Bra, eftersom man kan variera mycket med olika maträtter. Negativt, lite svårt med någorlunda exakta mattider.	0	0						Jag tycker att jag mår bra efter att ha ätit diabeteskost.	1	0						Jag tror mycket på den och kommer säkert att använda mycket av den också i fortsättningen.	1	0						Lagom mätt och aldrig känt att jag ätit för mycket. Någon gång vid lunchen har jag saknat en smörgås till kaffet.	0	0		Lagom mätt och aldrig känt att jag ätit för mycket			Någon gång vid lunchen har jag saknat en smörgås till kaffet.	Eftersom jag har ätit så mycket frukt och grönsaker och jag känner mig så pigg, så har denna kost blivit positiv för mig.	1	0
4	Tankarna är att jag mår bättre och att jag gått ner i vikt.	1	0			Tankarna är att jag mår bättre och att jag gått ner i vikt.			Erfarenheten är att jag mår betydligt bättre.	1	0						Positivt.	1	0						Den är bra för typ 2 diabetes.	1	0						Man går ner i vikt men jag saknar bröd mjölk.	0	0			Man går ner i vikt		jag saknar bröd mjölk	Till det bättre. Blodtrycket har gått ner. Blodsockret har stabiliserat sig.	1	0				Blodsockret har stabiliserat sig.
5	Har sedan 10 år tillbaka ändrat mina kostvanor.	0	0						Har under denna tid inte känt några men, utan känt mig välmående hela tiden och kunde hela tiden utföra alla de uppdrag och sport som jag gjort i hela mitt liv	1	0						Inte alls	0	0						Denna kost har smakat bra. Har alltid tyckt om denna mat.	1	0						Har inga känslor för detta. Har ej märkt någon skillnad.	0	0						Inget. Endast märkt viktminskning.	0	0			Endast märkt viktminskning.
6	Bra kost om man försöker följa t ex Tallriksmodellen	1	0						Liknar den vanliga kosten. Saknar lite sötare inslag i kosten.	0	1	Saknar lite sötare inslag i kosten.					Ingen direkt påverkan.	0	0						Svår att hålla sig till. Saknar mjölk och spannmålsprodukter.	0	1					Svår att hålla sig till. Saknar mjölk och spannmålsprodukter.	Har fått äta lite annorlunda än vanligt. Mer fisk och frukt. Jag har saknat ostsmörgåsen.	0	0					Jag har saknat ostsmörgåsen.	Större mättnadskänsla. Tycker inte jag äter så mycket som tidigare.	0	0		Större mättnadskänsla. Tycker inte jag äter så mycket som tidigare.
7	Intaget av kolhydrater verkar vara högt. I vissa diabeteskokböcker finns t ex recept med vetemjöl dvs i princip vitt bröd. Hmm..	0	0						Negativt: sämre värden. Positivt: behöver ej tänka så mycket på vad jag äter (efter några år på diabeteskost sitter det i ryggmärgen).	0	0						Till det sämre i jämförelse med jägar-samlarkost. Dock är det naturligtvis bättre än den kost som jag åt innan diabetesdiagnosen.	1	0						Lite besvärlig omställning till kosten ifråga. Svårt att ej krydda maten med salt. Dessutom är det svårt att helt undvika saltet. I så fall måste man undvika allt livsmedelsindustrin tillverkat. Inga svårigheter att äta sig mätt.	0	1		Inga svårigheter att äta sig mätt.			Lite besvärlig omställning till kosten ifråga. Svårt att ej krydda maten med salt. Dessutom är det svårt att helt undvika saltet. I så fall måste man undvika allt livsmedelsindustrin tillverkat.	Negativt: saltet. Höga blodsockersvar efter intag av fruktsallad. Positivt: ingen svårighet att bli mätt.	0	0		ingen svårighet att bli mätt				Har gått ner i vikt. Dock ej så mycket som jag hoppats. I övrigt inget speciellt.	1	0			Har gått ner i vikt. Dock ej så mycket som jag hoppats.
8	Det har varit svårt att passa in i det dagliga livet. Min dygnsrytm hänger inte samman med mellanmål.	0	1						Jag har bibehållit viktminskningen. Varit gott med bröd och smör. Saknar havregröt och kakor. Inte lätt att vara med i matlagningsgrupp, delta i konferenser och middagar.	0	0					Inte lätt att vara med i matlagningsgrupp, delta i konferenser och middagar.	Allt har bara varit till fördel. Gamla kläder har fått en renässans. Jag är glad att jag fått medverka och fortsätter på den valda vägen.	1	0						Den har varit mycket bra. Jag kommer att fortsätta i modifierad form.	1	0						Minskat i vikt och volym. Mindre ont i höften. Lättare att gå och röra mig. Mindre besvär med kisseriet. Gamla kläder passar bra igen. Enda negativa: det tar tid att ordna maten och tugga den.	1	0			Minskat i vikt		det tar tid att ordna maten och tugga den	Jag är vaknare, sover gott och har inte varit rejält hungrig på hela tiden. För variationen har börsen belastats.	1	0		har inte varit rejält hungrig på hela tiden			För variationen har börsen belastats.
9	Bör ändras i riktning mot jägar-samlar kost.	0	1						Positivt: smakar bättre än jägarkost och är lättare att tillreda. Negativt: svårare att hålla vikten.	0	0						I förhållande till jägarkost är hälsan sämre.	0	1						Väldigt mager men man kan leva ganska hyggligt på den.	0	0						Får bort allt onödigt fett (magrat). Saknar salt.	0	0	Saknar salt					Till det bättre	1	0
10	Eftersom jag i princip har ätit denna typ av kost tidigare är det inga direkta tankar jag haft om denna kost.	0	0						Det positiva med denna kost är att det innehåller mycket lite socker, samt väldigt lite fett. Man skär bort fett på fläsk etc. Det negativa kan vara att man undviker att äta kött och fläsk som har insprängt fett (kassler, T-bonestek etc).	0	0						Det positiva med denna kost då givetvis i kombination med motion gör att man känner sig nyttig och frisk. Får bättre kondition.	1	0						Den är nog viktig beroende på att potatis, pasta etc har ersatts av grönsaker. Men jag tror att en kombinerad kost av cirka 70 % jägarkost och 30 % annan kost är lättare att klara av.	1	0					Men jag tror att en kombinerad kost av cirka 70 % jägarkost och 30 % annan kost är lättare att klara av.	Eftersom jag tycker om att äta mycket kött och fisk är detta positivt. Nackdelarna är att man inte får äta någon form av pasta, ris, potatis etc. Det är väldigt svårt att få maten att smaka bra när man inte kan använda salt etc.	0	0	Det är väldigt svårt att få maten att smaka bra när man inte kan använda salt etc.					Det finns 2 stycken faktorer som jag upplevt väldigt positivt: 1 Jag har gått ner i vikt fast man äter mera. 2 Eftersom jag kan kontrollera fastesockret har det gått ner. Jag har mått väldigt bra av denna kost.	1	0			Jag har gått ner i vikt fast man äter mera
11	Det är den kost jag ätit under några år fast för mycket	0	0						Har inga positiva eller negativa erfarenheter, problemet är att jag äter för mycket.	0	0						(Tomt)	0	0						Det är svårt att hålla denna kost en längre tid.	0	1					Det är svårt att hålla denna kost en längre tid.	Man saknar salt. Det tar lång tid att äta sig mätt på grönsaker.	0	0	Man saknar salt.				Det tar lång tid att äta sig mätt på grönsaker.	Jag har gått ner i vikt. HbA1c har sjunkit från 6.2 till 5.7	1	0			Jag har gått ner i vikt	HbA1c har sjunkit från 6.2 till 5.7
12	Bra allmänkost för alla. Liknar min diabeteskost och är lätt att variera.	1	0						Enbart positiva erfarenheter	1	0						Jag har tagit igen de kilon jag förlorade under tiden med stenålderskost. Jag har inte märkt någon annan påverkan av hälsan.	0	0						Nyttig, fettsnål	1	0						Jag har ätit mycket mer frukt och fisk än vanligt, även mer morötter och grönsaker. Negativt: Jag saknar bröd mycket.	0	0					Jag saknar bröd mycket.	Jag har gått ner i vikt från 58 till 54 kg. Är mer frusen. Jag har fått mer ont i ryggen.	0	0			Jag har gått ner i vikt från 58 till 54 kg
13	Jag har ätit den här kosten tidigare. Därför har detta inte varit några problem. Mycket grönsaker och frukter, mindre eller så lite fett som möjligt + lite socker. (Har fuskat med något choklad). Helt OK kost för min del.	1	0						Har inga negativa erfarenheter i stort. Dock kan det vara besvärligt att bli bortbjuden när man inte kan äta vad som helst.	0	0					Dock kan det vara besvärligt att bli bortbjuden när man inte kan äta vad som helst.	Jag mår utmärkt. Eftersom när detta skrivs är det sommar, så en kombination av kost, ljus och värme mår kroppen bra av.	1	0						Från början blev jag mycket hungrig. Det avtog senare. Kosten är en aning enahanda, men eftersom den var tidsbegränsad så var det inte svårt att följa. Dock måste jag erkänna att jag ätit några skivor knäckebröd då och då. Var tvungen att känna tuggmotstånd för mina tänder. Använde även lite salt i min matlagning.	0	0						Det positiva att jag har gått ner i vikt + att mitt midjemått minskat. Blodsockret som jag tagit hemma lägre + jämnare värden. Negativa är att frestas överallt av att inte äta bröd och ost bl a. Det finns även mycket att frestas av där ute. Något enahanda mathållning.	0	0			Det positiva att jag har gått ner i vikt + att mitt midjemått minskat.	Blodsockret som jag tagit hemma lägre + jämnare värden.	Något enahanda mathållning.	Jag har hela tiden mått bra. Har varken varit förkyld eller haft några andra problem relaterat till kosten. Vi pratade om andedräkt när jag var här sist. Jag håller med om att jag upplever inte jag haft någon sådan under denna tiden (kan det bero på att jag inte ätit några mjölkprodukter?).	1	0
